# Supplementary material for: Al6061 surface roughness and optical reflectance when machined by single point diamond turning at a low feed rate
Source: PLoS One. 2018 Apr 2;13(4):e0195083. doi: 10.1371/journal.pone.0195083 (PMC5880365; doi:10.1371/journal.pone.0195083)
Supplement: S1 Table — (XLSX) [file pone.0195083.s001.xlsx]

## Sheet: Sheet1
roughness	reflectance
5.39	0.838582
4.98	0.828477
5	0.820711
5.13	0.820787
6.38	0.833321
7.26	0.884112
6.92	0.90216
6.02	0.845234
6.52	0.895267
5.98	0.870656
5.85	0.877055
6.02	0.890259
7.16	0.875348
8.38	0.883644
7.15	0.848611
7.47	0.897809
6.59	0.873514
9.29	0.889728
7.32	0.880027
9.49	0.855188
7.69	0.90775
8.58	0.893358
6.72	0.838519
7.76	0.890107
8.37	0.893864
7.98	0.874349
8.81	0.869859
8.06	0.871364
9.54	0.830829
9.38	0.813831
9.09	0.854151
8.19	0.893332
9.47	0.825631
9.64	0.818157
9.41	0.819535
10.36	0.835471
9.03	0.827465
9.76	0.823772
10.39	0.834105
8.59	0.857692
10.04	0.85085
10.13	0.817132
10.85	0.802841
11.27	0.803612
10.49	0.813388
10.18	0.816841
9.84	0.798161
10.47	0.806002
12.99	0.785741
10.47	0.806496
10.38	0.800071
11.57	0.807672
12.2	0.765771
13.42	0.794531
11.97	0.795214
12.92	0.779354
13.01	0.756627
13.66	0.755615
13.59	0.783515
13.75	0.76935
